# Supplementary material for: Analysis of Blood Biochemistry and Pituitary-Gonadal Histology after Chronic Exposure to Bisphenol-A of Mice
Source: Int J Environ Res Public Health. 2022 Oct 26;19(21):13894. doi: 10.3390/ijerph192113894 (PMC9659152; doi:10.3390/ijerph192113894)
Supplement: Supplementary file 1 [file ijerph-19-13894-s001.zip]

Archive with 1 entries (1 files):
- ijerph-1894375-supplementary.pdf
